# Supplementary material for: Positional Distribution of Fatty Acids in Processed Chinook Salmon Roe Lipids Determined by 13C Magnetic Resonance Spectroscopy (NMR)
Source: Molecules. 2023 Jan 3;28(1):454. doi: 10.3390/molecules28010454 (PMC9824307; doi:10.3390/molecules28010454)
Supplement: Supplementary file 1 [file molecules-28-00454-s001.zip]

Archive with 1 entries (1 files):
- molecules-2098874-supplementary.pdf
